# Supplementary material for: Initiation of Direct Shoot Organogenesis in Coconut Using Immature Inflorescence
Source: Plants (Basel). 2025 Oct 10;14(20):3123. doi: 10.3390/plants14203123 (PMC12566777; doi:10.3390/plants14203123)
Supplement: Supplementary file 1 [file plants-14-03123-s001.zip]

Archive with 2 entries (2 files):
- plants-3872937-Supplementary Material Video S1.mp4
- plants-3872937-Supplementary Material Video S2.mp4
